# Supplementary material for: In Vitro and In Vivo Effects of IGF-1 Delivery Strategies on Tendon Healing: A Review
Source: Int J Mol Sci. 2023 Jan 25;24(3):2370. doi: 10.3390/ijms24032370 (PMC9916536; doi:10.3390/ijms24032370)
Supplement: Supplementary file 1 [file ijms-24-02370-s001.zip]

Archive with 1 entries (1 files):
- ijms-2143710-supplementary.pdf
